# Supplementary material for: Ultralight Carbon Aerogels with Highly Hierarchical Porous Structures Synthesized from Sodium Alginate-Nanocellulose Composites for High-Performance Supercapacitors
Source: Polymers (Basel). 2025 Jun 1;17(11):1544. doi: 10.3390/polym17111544 (PMC12158216; doi:10.3390/polym17111544)
Supplement: Supplementary file 1 [file polymers-17-01544-s001.zip]

Archive with 1 entries (1 files):
- polymers-3605666-supplementary.pdf
